# Supplementary material for: Organocatalyzed Atom Transfer Radical (Co)Polymerization of Fluorinated and POSS-Containing Methacrylates: Synthesis and Properties of Linear and Star-Shaped (Co)Polymers
Source: Polymers (Basel). 2026 Jan 4;18(1):141. doi: 10.3390/polym18010141 (PMC12787686; doi:10.3390/polym18010141)
Supplement: Supplementary file 1 [file polymers-18-00141-s001.zip]

Archive with 1 entries (1 files):
- polymers-4048568-supplementary.pdf
